# Supplementary material for: Monoterpenoids from the Roots of Liquidambar formosana (Formosan Sweet Gum) Exhibit Senomorphic Activity Against Cellular Senescence
Source: Nutrients. 2025 Oct 22;17(21):3321. doi: 10.3390/nu17213321 (PMC12608459; doi:10.3390/nu17213321)
Supplement: Supplementary file 1 [file nutrients-17-03321-s001.zip]

Archive with 1 entries (1 files):
- nutrients-3867492-supplementary.pdf
